# Supplementary material for: Assessing Versatile Machine Learning Models for Glioma Radiogenomic Studies across Hospitals
Source: Cancers (Basel). 2021 Jul 19;13(14):3611. doi: 10.3390/cancers13143611 (PMC8306149; doi:10.3390/cancers13143611)
Supplement: Supplementary file 1 [file cancers-13-03611-s001.zip]

Archive with 11 entries (11 files):
- Supplementary_Figure_S1.tif
- Supplementary_Figure_S2.tif
- Supplementary_Figure_S3.TIF
- Supplementary_Figure_S4.tif
- Supplementary_Figure_S5.tif
- Supplementary_Figure_S6.tif
- Supplementary_Figure_S7.tif
- Supplementary_materials_210712_revision.pdf
- Supplementary_Table_S1.xlsx
- Supplementary_Table_S2.xlsx
- Supplementary_Table_S3.xlsx
