# Supplementary material for: Assessing Versatile Machine Learning Models for Glioma Radiogenomic Studies across Hospitals
Source: Cancers (Basel). 2021 Jul 19;13(14):3611. doi: 10.3390/cancers13143611 (PMC8306149; doi:10.3390/cancers13143611)
Supplement: Supplementary file 1 [file cancers-13-03611-s001.zip › Supplementary_Table_S1.xlsx]

## Sheet: Sheet1
Cohort	TCIA-GBM	TCIA-LGG	NCC-GBM	NCC-LrGG
Total	102	65	90	76
Age average	57.5	44	61.9	45.5
Gender (Female/Male)	32/55	38/27	39/51	29/47
KPS average	80.4	90	76.6	86.7
IDH mut/wt	4/66	53/11	6/84	54/22
TERT mut/wt	3/1	21/40	55/35	33/43
chr1p19q codel	0/83	13/52	2/48	25/50
MGMT high/low	20/29	52/13	34/56	46/30
Group A (IDH mut & TERT mut)	0	14	4	25
Group B (IDH mut & TERT wt)	1	36	2	29
Group C (IDH wt & TERT mut)	0	4	33	14
Group D (IDH wt & TERT wt)	3	7	51	8
