# Supplementary material for: Assessing Versatile Machine Learning Models for Glioma Radiogenomic Studies across Hospitals
Source: Cancers (Basel). 2021 Jul 19;13(14):3611. doi: 10.3390/cancers13143611 (PMC8306149; doi:10.3390/cancers13143611)
Supplement: Supplementary file 1 [file cancers-13-03611-s001.zip › Supplementary_Table_S2.xlsx]

## Sheet: NCC test and validation data
Case No.	Date of Study	MFS	Vender	Model	T1WI		T2WI		GdT1		FLAIR			Grade
					TR	TE	TR	TE	TR	TE	TR	TE	TI
GBM 0001	20060919	1.5	TOSHIBA_MEC	MRT200F3	500	15	5000	120	500	15	9000	100	2200	GBM
GBM 0002	20070205	1.5	TOSHIBA_MEC	MRT200F3	500	15	4650	120	500	15	9000	100	2200	GBM
GBM 0003	20070308	1.5	TOSHIBA_MEC	MRT200F3	500	15	5000	120	500	15	9000	100	2200	GBM
GBM 0004	20070705	3	SIEMENS	TrioTim	769	9.1	4300	81	765	8	9000	85	2500	GBM
GBM 0005	20070927	3	SIEMENS	TrioTim	500	8.9	4300	81	500	8.9	9000	83	2500	GBM
GBM 0006	20071004	3	SIEMENS	TrioTim	500	8.9	4300	81	500	8	9000	83	2500	GBM
GBM 0007	20071010	1.5	TOSHIBA_MEC	MRT200F3	500	15	5000	120	500	15	9000	100	2200	GBM
GBM 0008	20071212	3	SIEMENS	TrioTim	500	8.9	4300	81	500	8	9000	83	2500	GBM
GBM 0009	20080110	3	SIEMENS	TrioTim	708	8.9	4300	81	708	8.9	9000	83	2500	GBM
GBM 0010	20080128	1.5	GE MEDICAL SYSTEMS	GENESIS_SIGNA	400	4.2	5000	120	500	15	9000	100	2200	GBM
GBM 0011	20080403	3	SIEMENS	TrioTim	500	8.9	4300	79	500	8	9000	83	2500	GBM
GBM 0012	20080703	1.5	TOSHIBA_MEC	MRT200F3	520	15	3500	96.14	520	15	9000	100	2200	GBM
GBM 0013	20080704	3	SIEMENS	TrioTim	500	8.9	4300	79	500	8	9000	83	2500	GBM
GBM 0014	20080709	3	SIEMENS	TrioTim	500	8.9	4300	79	500	8	9000	83	2500	GBM
GBM 0015	20080918	1.5	TOSHIBA_MEC	MRT200F3	500	15	5000	120	500	15	9000	100	2200	GBM
GBM 0016	20081002	1.5	GE MEDICAL SYSTEMS	SIGNA EXCITE	620	9	4000	101.28	500	20	8002	129.36	2000	GBM
GBM 0017	20081112	3	SIEMENS	TrioTim	500	8.9	4300	79	500	8	9000	83	2500	GBM
GBM 0018	20090204	3	SIEMENS	TrioTim	600	10	4300	78	600	10	9000	83	2500	GBM
GBM 0019	20090226	3	SIEMENS	TrioTim	600	10	4300	78	600	10	9000	83	2500	GBM
GBM 0020	20090306	3	SIEMENS	TrioTim	600	10	N/A	N/A	600	10	9000	83	2500	GBM
GBM 0021	20090319	3	SIEMENS	TrioTim	580	10	4300	78	580	10	9000	83	2500	GBM
GBM 0022	20090327	3	SIEMENS	TrioTim	600	10	4300	78	600	10	9000	83	2500	GBM
GBM 0023	20090611	1.5	SIEMENS	Avanto	500	11	4000	73	500	11	9000	79	2500	GBM
GBM 0024	20090616	1.5	SIEMENS	Avanto	516	11	4000	73	516	11	9000	79	2500	GBM
GBM 0025	20090810	1.5	SIEMENS	Avanto	500	11	4000	73	550	11	9000	79	2500	GBM
GBM 0026	20090817	1.5	SIEMENS	Avanto	500	11	4000	73	500	11	9000	79	2500	GBM
GBM 0027	20090826	1.5	SIEMENS	Avanto	520	11	4000	73	520	11	9000	79	2500	GBM
GBM 0028	20090904	1.5	SIEMENS	Avanto	520	11	4000	73	520	11	9000	79	2500	GBM
GBM 0029	20100104	1.5	SIEMENS	Avanto	520	11	4000	73	520	11	9000	79	2500	GBM
GBM 0030	20100127	1.5	SIEMENS	Avanto	520	11	4000	73	520	11	9000	79	2500	GBM
GBM 0031	20100212	1.5	SIEMENS	Avanto	520	11	4000	73	520	11	9000	79	2500.6	GBM
GBM 0032	20100323	1.5	SIEMENS	Avanto	500	11	4000	73	500	11	8000	79	2370	GBM
GBM 0033	20100430	3	SIEMENS	TrioTim	558	10	4570	79	550	9.6	9000	83	2500	GBM
GBM 0034	20100506	1.5	SIEMENS	Avanto	500	11	4000	73	500	11	9000	79	2500	GBM
GBM 0035	20100603	3	SIEMENS	TrioTim	500	8.9	4000	79	725	8	9000	83	2500	GBM
GBM 0036	20100604	1.5	SIEMENS	Avanto	500	11	4000	73	649	17	9000	79	2500	GBM
GBM 0037	20100607	1.5	SIEMENS	Avanto	520	11	4000	73	539	11	9000	79	2500	GBM
GBM 0038	20100622	1.5	SIEMENS	Avanto	520	11	4000	73	520	11	9000	79	2500	GBM
GBM 0039	20100914	1.5	SIEMENS	Avanto	500	11	4000	73	500	11	9000	79	2500	GBM
GBM 0040	20101001	3	SIEMENS	TrioTim	500	10	4000	78	500	9.6	9000	83	2500	GBM
GBM 0041	20101005	1.5	SIEMENS	Avanto	520	11	4000	73	520	11	9000	79	2500	GBM
GBM 0042	20101207	1.5	SIEMENS	Avanto	520	11	4000	73	520	11	9000	79	2500	GBM
GBM 0043	20110118	1.5	SIEMENS	Avanto	598	10	4000	73	550	10	9000	79	2500	GBM
GBM 0044	20110414	1.5	SIEMENS	Avanto	588	11	4000	73	588	11	9000	79	2500	GBM
GBM 0045	20110706	3	SIEMENS	TrioTim	560	9	4000	79	560	9	9000	83	2500	GBM
GBM 0046	20110901	3	SIEMENS	TrioTim	679	9	4230	83	599	9	9000	83	2500	GBM
GBM 0047	20111017	1.5	SIEMENS	Avanto	565	11	4000	73	565	11	9000	79	2500	GBM
GBM 0048	20111025	1.5	SIEMENS	Avanto	610	11	4000	73	610	11	9000	79	2500	GBM
GBM 0049	20111213	1.5	SIEMENS	Avanto	565	11	4000	73	565	11	9000	79	2500	GBM
GBM 0050	20120223	1.5	SIEMENS	Avanto	588	11	4000	67	588	11	9000	79	2500	GBM
GBM 0051	20120401	1.5	SIEMENS	Avanto	500	11	4000	94	500	11	9000	99	2600	GBM
GBM 0052	20120614	1.5	SIEMENS	Avanto	565	11	4000	73	565	11	9000	79	2500	GBM
GBM 0053	20121128	1.5	SIEMENS	Avanto	588	11	4000	73	588	11	9000	79	2500	GBM
GBM 0054	20121204	1.5	SIEMENS	Avanto	565	11	4000	73	565	11	9000	79	2500	GBM
GBM 0055	20121210	3	Philips Medical Systems	Achieva	2000	15.073	4000	80	8.6906	4.056	10000	120	2700	GBM
GBM 0056	20130122	1.5	SIEMENS	Avanto	500	12	3800	93	500	12	9000	101	2500	GBM
GBM 0057	20130314	1.5	SIEMENS	Avanto	565	11	4000	73	565	11	9000	79	2500	GBM
GBM 0058	20130527	3	SIEMENS	TrioTim	560	9	4000	83	560	9	9000	83	2500	GBM
GBM 0059	20130529	1.5	SIEMENS	Avanto	610	11	4000	73	610	11	9000	79	2500	GBM
GBM 0060	20130920	1.5	SIEMENS	Avanto	565	11	4000	73	565	11	9000	79	2500	GBM
GBM 0061	20131129	1.5	SIEMENS	Avanto	529	10	3800	73	540	10	9000	79	2500	GBM
GBM 0062	20131224	1.5	SIEMENS	Avanto	565	11	4000	73	565	11	9000	79	2500	GBM
GBM 0063	20150311	1.5	SIEMENS	Avanto	580	11	4000	73	580	11	9000	79	2500	GBM
GBM 0064	20150313	1.5	SIEMENS	Avanto	603	11	4000	73	603	11	9000	79	2500	GBM
GBM 0065	20150324	1.5	SIEMENS	Avanto	580	11	4000	73	603	11	9000	79	2500	GBM
GBM 0066	20150413	1.5	SIEMENS	SymphonyTim	431	10	3500	96	431	10	9000	95	2499.2	GBM
GBM 0067	20150427	1.5	SIEMENS	Avanto	580	11	4000	73	580	11	9000	79	2500	GBM
GBM 0068	20150528	1.5	SIEMENS	Avanto	580	11	4000	73	580	11	9000	79	2500	GBM
GBM 0069	20150604	3	Philips Medical Systems	Achieva dStream	475	7	4344.67	90	475	7	10000	130	2700	GBM
GBM 0070	20150612	1.5	SIEMENS	Symphony	480	12	4000	98	500	12	8000	98	2200	GBM
GBM 0071	20150702	1.5	SIEMENS	Avanto	580	11	4000	73	580	11	9000	79	2500	GBM
GBM 0072	20151020	1.5	SIEMENS	Avanto	580	11	4000	73	580	11	9000	79	2500	GBM
GBM 0073	20151022	1.5	SIEMENS	Avanto	580	11	4000	73	580	11	9000	79	2500	GBM
GBM 0074	20151109	1.5	SIEMENS	Avanto	580	11	4000	73	580	11	9000	79	2500	GBM
GBM 0075	20151130	1.5	SIEMENS	Avanto	580	11	4000	73	630	11	9000	79	2500	GBM
GBM 0076	20151218	3	GE MEDICAL SYSTEMS	SIGNA PET/MR	620	9	N/A	N/A	400	16	9000	83.84	2473.23	GBM
GBM 0077	20151225	1.5	SIEMENS	Avanto	666	11	4000	73	678	11	9000	79	2500	GBM
GBM 0078	20160129	1.5	SIEMENS	Avanto	580	11	4000	73	580	11	5000	378	1800	GBM
GBM 0079	20160303	3	Philips Medical Systems	Achieva dStream	599.999	7	4344.67	90	599.999	7	10000	130	2700	GBM
GBM 0080	20160411	1.5	SIEMENS	Avanto	580	11	4655	104.788	480	17	9000	79	2500	GBM
GBM 0081	20160617	1.5	SIEMENS	Symphony	480	12	4000	98	500	15	8000	98	2200	GBM
GBM 0082	20161011	1.5	TOSHIBA_MEC	MRT200PP2	475	12	4150	107	475	12	6000	107	2200	GBM
GBM 0083	20161021	1.5	GE MEDICAL SYSTEMS	Signa HDxt	620	12	N/A	N/A	620	12	9000	126.8	2000	GBM
GBM 0084	20161028	1.5	SIEMENS	Avanto	580	11	4000	73	580	11	9000	79	2500	GBM
GBM 0085	20161215	1.5	SIEMENS	Avanto	580	11	4000	73	580	11	9000	79	2500	GBM
GBM 0086	20161219	1.5	SIEMENS	Avanto	580	11	4000	73	580	11	9000	79	2500	GBM
GBM 0087	20170118	1.5	SIEMENS	Avanto	626	11	4000	73	626	11	9000	79	2500	GBM
GBM 0088	20170118	1.5	SIEMENS	Avanto	580	11	4000	73	580	11	9000	79	2500	GBM
GBM 0089	20170123	1.5	SIEMENS	Avanto	580	11	4000	73	580	11	9000	79	2500	GBM
GBM 0090	20170125	3	GE MEDICAL SYSTEMS	DISCOVERY MR750w	600	18	4422	94.32	600	18	15000	104	2600	GBM
LrGG 0001	20040414	1.5	TOSHIBA_MEC	MRT200F3	460	10	5000	120	460	10	8000	100	2200	LrGG
LrGG 0002	20040423	1.5	TOSHIBA_MEC	MRT200F3	460	10	5000	120	460	10	8000	100	2200	LrGG
LrGG 0003	20040510	1.5	GE MEDICAL SYSTEMS	GENESIS_SIGNA	300	13	5000	110.688	300	13	8002	184	2000	LrGG
LrGG 0004	20040526	1.5	TOSHIBA_MEC	MRT200F3	445	12	5000	120	445	12	8000	100	2200	LrGG
LrGG 0005	20040804	1.5	GE MEDICAL SYSTEMS	GENESIS_SIGNA	300	13	5000	110.688	300	13	8002	184	2000	LrGG
LrGG 0006	20040830	1.5	TOSHIBA_MEC	MRT200F3	500	15	5000	120	500	15	9000	100	2200	LrGG
LrGG 0007	20040928	1.5	TOSHIBA_MEC	MRT200F3	500	15	5000	120	500	15	9000	100	2200	LrGG
LrGG 0008	20050114	1.5	GE MEDICAL SYSTEMS	GENESIS_SIGNA	400	12	5000	110.688	400	12	8002	184	2000	LrGG
LrGG 0009	20050413	1.5	TOSHIBA_MEC	MRT200F3	500	15	5000	120	500	15	9000	100	2200	LrGG
LrGG 0010	20050506	1.5	TOSHIBA_MEC	MRT200F3	500	15	4650	120	500	15	9000	100	2200	LrGG
LrGG 0011	20050517	1.5	TOSHIBA_MEC	MRT200F3	N/A	N/A	5000	120	500	15	9000	100	2200	LrGG
LrGG 0012	20050610	1.5	TOSHIBA_MEC	MRT200F3	500	15	5000	120	500	15	9000	100	2200	LrGG
LrGG 0013	20050824	1.5	TOSHIBA_MEC	MRT200F3	500	15	5000	120	500	15	9000	100	2200	LrGG
LrGG 0014	20050901	1.5	TOSHIBA_MEC	MRT200F3	500	15	5000	120	500	15	9000	100	2200	LrGG
LrGG 0015	20050912	1.5	GE MEDICAL SYSTEMS	GENESIS_SIGNA	N/A	N/A	5000	110.448	300	13	8002	184	2000	LrGG
LrGG 0016	20051109	1.5	TOSHIBA_MEC	MRT200F3	N/A	N/A	5000	120	500	15	9000	100	2200	LrGG
LrGG 0017	20051129	1.5	GE MEDICAL SYSTEMS	GENESIS_SIGNA	300	13	5000	110.688	300	13	8002	184	2000	LrGG
LrGG 0018	20060123	1.5	TOSHIBA_MEC	MRT200F3	500	15	5000	120	500	15	9000	100	2200	LrGG
LrGG 0019	20060201	1.5	TOSHIBA_MEC	MRT200F3	500	15	5000	120	500	15	9000	100	2200	LrGG
LrGG 0020	20060208	1.5	TOSHIBA_MEC	MRT200F3	500	15	5000	120	500	15	9000	100	2200	LrGG
LrGG 0021	20060221	1.5	TOSHIBA_MEC	MRT200F3	500	15	5000	120	500	15	9000	100	2200	LrGG
LrGG 0022	20060414	1.5	TOSHIBA_MEC	MRT200F3	500	15	5000	120	500	15	9000	100	2200	LrGG
LrGG 0023	20060519	1.5	TOSHIBA_MEC	MRT200F3	500	15	5000	120	500	15	9000	100	2200	LrGG
LrGG 0024	20060614	1.5	TOSHIBA_MEC	MRT200F3	500	15	5000	120	500	15	9000	100	2200	LrGG
LrGG 0025	20060714	1.5	TOSHIBA_MEC	MRT200F3	500	15	5000	120	500	15	9000	100	2200	LrGG
LrGG 0026	20061102	1.5	TOSHIBA_MEC	MRT200F3	500	15	4650	120	500	15	9000	100	2200	LrGG
LrGG 0027	20061124	1.5	TOSHIBA_MEC	MRT200F3	500	15	5000	120	500	15	9000	100	2200	LrGG
LrGG 0028	20061206	1.5	TOSHIBA_MEC	MRT200F3	500	15	4650	120	500	15	9000	100	2200	LrGG
LrGG 0029	20061212	1.5	GE MEDICAL SYSTEMS	GENESIS_SIGNA	300	13	5000	110.688	300	13	8002	184	2000	LrGG
LrGG 0030	20070110	1.5	TOSHIBA_MEC	MRT200F3	500	15	5000	120	500	15	9000	100	2200	LrGG
LrGG 0031	20070131	1.5	TOSHIBA_MEC	MRT200F3	500	15	4650	120	500	15	9000	100	2200	LrGG
LrGG 0032	20070314	1.5	GE MEDICAL SYSTEMS	GENESIS_SIGNA	300	13	5000	110.688	300	13	8002	184	2000	LrGG
LrGG 0033	20070320	1.5	GE MEDICAL SYSTEMS	GENESIS_SIGNA	300	13	5000	110.688	300	13	8002	184	2000	LrGG
LrGG 0034	20070419	1.5	TOSHIBA_MEC	MRT200F3	500	15	5000	120	500	15	9000	100	2200	LrGG
LrGG 0035	20070523	1.5	TOSHIBA_MEC	MRT200F3	500	15	4650	120	500	15	8000	100	2200	LrGG
LrGG 0036	20070621	3	SIEMENS	TrioTim	650	8.9	4500	81	650	8	9000	83	2500	LrGG
LrGG 0037	20070622	3	SIEMENS	TrioTim	650	8.9	4300	81	500	8	9000	83	2500	LrGG
LrGG 0038	20070814	3	SIEMENS	TrioTim	500	8.9	4300	81	500	8.9	9000	83	2500	LrGG
LrGG 0039	20071005	3	SIEMENS	TrioTim	500	8.9	4300	81	500	8	9000	83	2500	LrGG
LrGG 0040	20071129	3	SIEMENS	TrioTim	500	8.9	4300	81	500	8	9000	83	2500	LrGG
LrGG 0041	20071225	3	SIEMENS	TrioTim	447	8.9	4300	81	447	8.9	9000	83	2500	LrGG
LrGG 0042	20071226	3	SIEMENS	TrioTim	717	8.9	4300	81	717	8.9	9000	83	2500	LrGG
LrGG 0043	20080123	3	SIEMENS	TrioTim	500	8.9	4300	81	500	8	9000	83	2500	LrGG
LrGG 0044	20080214	3	SIEMENS	TrioTim	606	8.9	4300	79	606	8.9	9000	83	2500	LrGG
LrGG 0045	20080227	3	SIEMENS	TrioTim	500	8.9	4330	79	500	8	9000	83	2500	LrGG
LrGG 0046	20080310	3	SIEMENS	TrioTim	601	8.9	4300	80	601	8.9	9000	83	2500	LrGG
LrGG 0047	20080529	3	SIEMENS	TrioTim	500	8.9	4300	79	500	8	9000	83	2500	LrGG
LrGG 0048	20081001	3	SIEMENS	TrioTim	500	8.9	4300	79	500	8	9000	83	2500	LrGG
LrGG 0049	20090604	1.5	SIEMENS	Avanto	500	11	4000	73	500	11	9000	79	2500	LrGG
LrGG 0050	20090609	1.5	SIEMENS	Avanto	500	11	4000	73	500	11	9000	79	2500	LrGG
LrGG 0051	20090630	1.5	SIEMENS	Avanto	500	11	4000	73	500	11	9000	79	2500	LrGG
LrGG 0052	20090706	3	SIEMENS	TrioTim	500	8.9	4000	79	500	8	9000	83	2500	LrGG
LrGG 0053	20090819	1.5	SIEMENS	Avanto	500	11	4000	73	450	10	9880	97	2500	LrGG
LrGG 0054	20090904	1.5	SIEMENS	Avanto	1160	4.38	N/A	N/A	1160	4.44	9000	103	2500	LrGG
LrGG 0055	20090925	1.5	SIEMENS	Avanto	520	11	4000	73	520	11	9000	79	2500	LrGG
LrGG 0056	20091005	1.5	SIEMENS	Avanto	500	11	4000	73	500	11	9000	79	2500	LrGG
LrGG 0057	20091120	1.5	SIEMENS	Avanto	520	11	4000	73	520	11	9000	79	2500	LrGG
LrGG 0058	20100125	1.5	SIEMENS	Avanto	500	11	4000	73	500	11	9000	79	2500	LrGG
LrGG 0059	20100422	3	SIEMENS	TrioTim	531	8.9	4000	71	528	8	9000	83	2500	LrGG
LrGG 0060	20100510	1.5	SIEMENS	Avanto	540	11	4000	73	500	11	9000	79	2500	LrGG
LrGG 0061	20100525	1.5	SIEMENS	Avanto	500	11	4000	73	500	11	9000	79	2500	LrGG
LrGG 0062	20110224	1.5	SIEMENS	Avanto	534	9.6	4000	73	565	11	9000	79	2500	LrGG
LrGG 0063	20110530	1.5	SIEMENS	Avanto	588	11	4000	73	565	11	9000	79	2500	LrGG
LrGG 0064	20110811	1.5	SIEMENS	Avanto	565	11	4000	73	565	11	9000	79	2500	LrGG
LrGG 0065	20111102	1.5	SIEMENS	Avanto	565	11	4000	73	565	11	9000	79	2500	LrGG
LrGG 0066	20111118	1.5	SIEMENS	Avanto	565	11	4000	73	565	11	9000	79	2500	LrGG
LrGG 0067	20111207	1.5	SIEMENS	Avanto	565	11	4000	73	565	11	9000	79	2500	LrGG
LrGG 0068	20120105	1.5	SIEMENS	Avanto	675	11	4000	73	688	11	9000	79	2500	LrGG
LrGG 0069	20120215	1.5	Philips Medical Systems	Intera	561.563	11	4415.25	100	561.563	11	6000	120	2000	LrGG
LrGG 0070	20120425	1.5	SIEMENS	Avanto	565	11	4000	73	565	11	9000	79	2500	LrGG
LrGG 0071	20120509	1.5	SIEMENS	Avanto	565	11	4000	73	565	11	9000	79	2500	LrGG
LrGG 0072	20120515	1.5	SIEMENS	Avanto	610	11	4000	73	610	11	9000	79	2500	LrGG
LrGG 0073	20130213	1.5	SIEMENS	Avanto	565	11	4000	73	565	11	9000	79	2500	LrGG
LrGG 0074	20130617	3	SIEMENS	TrioTim	560	9	4000	83	560	9	9000	83	2500	LrGG
LrGG 0075	20130717	1.5	SIEMENS	Avanto	565	11	4000	73	565	11	9000	79	2500	LrGG
LrGG 0076	20130808	1.5	SIEMENS	Avanto	565	11	4000	73	565	11	9000	79	2500	LrGG

## Sheet: TCGA training data
Case No.	Date of Study	MFS	Vender	Model	T1WI		T2WI		GdT1		FLAIR			Grade
					TR	TE	TR	TE	TR	TE	TR	TE	TI
1	19960823	1.5	GE MEDICAL SYSTEMS	GENESIS_SIGNA	416.664	8	3500	98	583.332	8	10002	147	2200	GBM
2	19970614	1.5	GE MEDICAL SYSTEMS	GENESIS_SIGNA	416.664	8	3500	98	583.332	8	10002	10002	10002	GBM
3	19980201	1.5	GE MEDICAL SYSTEMS	GENESIS_SIGNA	416.664	8	3500	98	583.332	8	10002	147	2200	GBM
4	19990328	3	GE MEDICAL SYSTEMS	SIGNA EXCITE	816.664	12	5200	99	5.872	2.1	10002	140.244	2250	GBM
5	19970526	1.5	GE MEDICAL SYSTEMS	GENESIS_SIGNA	416.664	8	3500	98	583.332	8	10002	147	2200	GBM
6	19970727	1.5	GE MEDICAL SYSTEMS	GENESIS_SIGNA	483.332	8	3500	105	616.664	9	10002	147	2200	GBM
7	19980113	1.5	GE MEDICAL SYSTEMS	GENESIS_SIGNA	416.664	8	3500	98	583.332	8	10002	147	2200	GBM
8	19981128	1.5	GE MEDICAL SYSTEMS	SIGNA EXCITE	416.664	8	3000	96.512	583.332	8	10002	141.54	2200	GBM
9	19981215	1.5	GE MEDICAL SYSTEMS	GENESIS_SIGNA	416.664	8	3500	98	583.332	8	10002	147	2200	GBM
10	19990516	1.5	GE MEDICAL SYSTEMS	GENESIS_SIGNA	416.664	8	3500	98	583.332	8	10002	147	2200	GBM
11	19990829	3	GE MEDICAL SYSTEMS	SIGNA EXCITE	7.02	2.1	4000	99	850	12	10002	140.244	2250	GBM
12	19990808	3	GE MEDICAL SYSTEMS	SIGNA EXCITE	6.24	2.1	4000	98.076	6.636	2.1	10002	148.118	2250	GBM
13	20000516	1.5	GE MEDICAL SYSTEMS	SIGNA EXCITE	550	9	3500	93.76	550	9	10002	147.112	2200	GBM
14	20000528	3	GE MEDICAL SYSTEMS	SIGNA EXCITE	700	10	5500	99.268	6.116	2.1	10002	140.778	2250	GBM
15	20000710	3	GE MEDICAL SYSTEMS	SIGNA EXCITE	700	10	5500	99.268	700	10	10002	146.002	2250	GBM
16	19990924	3	GE MEDICAL SYSTEMS	SIGNA EXCITE	4.984	2.1	5500	102.596	700	10	10002	140.778	2250	GBM
17	19990130	1.5	GE MEDICAL SYSTEMS	GENESIS_SIGNA	416.664	8	3500	98	583.332	8	10002	147	2200	GBM
18	19990725	1.5	GE MEDICAL SYSTEMS	SIGNA EXCITE	416.664	8	3500	96.512	416.664	8	10002	141.54	2200	GBM
19	19991213	3	GE MEDICAL SYSTEMS	SIGNA EXCITE	6.644	2.1	5500	99.268	6.176	2.1	10002	140.778	2250	GBM
20	19971215	1.5	GE MEDICAL SYSTEMS	GENESIS_SIGNA	416.664	8	3500	105	583.332	9	10002	147	2200	GBM
21	19981030	1.5	GE MEDICAL SYSTEMS	GENESIS_SIGNA	416.664	8	3500	98	583.332	8	10002	147	2200	GBM
22	19970322	1.5	GE MEDICAL SYSTEMS	GENESIS_SIGNA	433.332	8	3500	98	633.332	8	10002	147	2200	GBM
23	20031226	1.5	N/A	N/A	500	14	3500	80	500	14	10004	155	2200	GBM
24	20040914	3	N/A	N/A	3000.01	6.356	3000	103.464	3181.81	6.356	10002	125.4	2250	GBM
25	20010911	3	N/A	N/A	2366.26	8.104	3766.66	104.972	3252.82	8.104	10002	123.5	2250	GBM
26	20011224	1.5	N/A	N/A	500	14	3500	80	500	14	10004	155	2200	GBM
27	20021125	3	N/A	N/A	3379.57	6.584	3000	104.436	3285.62	6.568	10002	124.9	2250	GBM
28	20040610	3	N/A	N/A	3062.58	6.356	3000	103.464	3062.5	6.356	10002	125.4	2250	GBM
29	20000311	1.5	N/A	N/A	500	14	3500	80	500	14	10004	155	2200	GBM
30	20001106	1.5	GE MEDICAL SYSTEMS	GENESIS_SIGNA	500	14	3500	80	500	14	10004	155	2200	GBM
31	20030325	3	N/A	N/A	3042.13	6.584	3000	104.436	3222.99	6.568	10002	124.9	2250	GBM
32	19960405	N/A	N/A	N/A	500	8	3500	88	500	8	1000	155	2200	GBM
33	19960905	N/A	N/A	N/A	500	14	3500	88	500	14	10004	155	2200	GBM
34	19981207	N/A	N/A	N/A	500	14	3500	88	500	14	10004	155	2200	GBM
35	19990217	1.5	N/A	N/A	500	14	3500	88	500	14	10004	155	N/A	GBM
36	20020409	1.5	N/A	N/A	600	14	3266.66	80	600	14	10004	155	2200	GBM
37	20020525	1.5	N/A	N/A	500	14	3500	63.168	500	13	10004	149.544	2200	GBM
38	20020727	3	N/A	N/A	3047.46	6.964	3000	104.436	3047.38	6.956	10002	124.9	2250	GBM
39	20020901	1.5	GE MEDICAL SYSTEMS	GENESIS_SIGNA	500	14	3500	80	500	13	10004	155	2200	GBM
40	20030713	1.5	N/A	N/A	550	14	3500	63.168	516.664	13	10004	149.544	2200	GBM
41	20031107	1.5	N/A	N/A	500	14	3500	80	500	13	10004	155	2200	GBM
42	20040707	1.5	N/A	N/A	500	14	3500	80	500	13	10004	155	2200	GBM
43	20040717	1.5	N/A	N/A	516.664	14	3716.66	80	500	13	10004	155	2200	GBM
44	20041210	1.5	N/A	N/A	550	14	3800	80	516.664	13	10004	155	2200	GBM
45	20050408	3	N/A	N/A	3000.01	6.356	3000	103.464	3189.01	6.356	10004	155	2200	GBM
46	20050412	3	GE MEDICAL SYSTEMS	SIGNA EXCITE	3026.5	6.356	3000	103.464	3026.5	6.356	10002	125.4	2250	GBM
47	20050702	1.5	N/A	N/A	500	14	3500	80	500	13	10004	155	2200	GBM
48	20051128	3	N/A	N/A	3228.66	6.356	3000	103.464	3228.58	6.356	10002	125.4	2250	GBM
49	20051209	3	N/A	N/A	3054.3	6.356	3000	103.464	3054.22	6.356	10002	125.4	2250	GBM
50	20070115	1.5	N/A	N/A	516.664	14	3750	63.168	516.664	14	8002	152.768	2000	GBM
51	20070403	3	N/A	N/A	3050.6	6.4	3400	110.032	3050.6	6.772	9002	121.284	2250	GBM
52	20070726	3	GE MEDICAL SYSTEMS	SIGNA EXCITE	2970.61	6.356	3000	103.464	2970.47	6.356	10002	125.4	2250	GBM
53	20080111	1.5	N/A	N/A	500	14	3500	63.168	500	13	10004	149.544	2200	GBM
54	20080617	3	N/A	N/A	2551.56	6.484	4000	105.192	3042.02	6.484	8002	125.4	2250	GBM
55	20080903	3	GE MEDICAL SYSTEMS	SIGNA EXCITE	4000	105.732	4000	105.732	3066.62	6.356	10002	128.7	2250	GBM
56	20090404	3	GE MEDICAL SYSTEMS	SIGNA EXCITE	2105.28	6.356	4000	103.464	2907.36	6.356	10002	125.4	2250	GBM
57	20010606	1.5	GE MEDICAL SYSTEMS	GENESIS_SIGNA	100	2.8	2600	104.576	34	3	8802	133	2200	GBM
58	20020326	1.5	GE MEDICAL SYSTEMS	GENESIS_SIGNA	100	2.1	3000	104.64	34	3	10002	133	2200	GBM
59	20030119	1.5	GE MEDICAL SYSTEMS	GENESIS_SIGNA	100	2.8	4000	104.576	34	3	10002	142.5	2200	GBM
60	20030223	1.5	GE MEDICAL SYSTEMS	GENESIS_SIGNA	100	2.8	4000	104.576	34	3	10002	127.5	2200	GBM
61	20010827	1.5	GE MEDICAL SYSTEMS	GENESIS_SIGNA	100	2.8	2500	104.576	34	6	10002	142.5	2200	GBM
62	20030725	1.5	GE MEDICAL SYSTEMS	SIGNA EXCITE	100	2.36	3000	104.256	34	3	10002	120.3	2200	GBM
63	20030805	3	GE MEDICAL SYSTEMS	SIGNA EXCITE	425	3.292	4300	99.288	26	7	9302	140.116	2100	GBM
64	20031103	1.5	GE MEDICAL SYSTEMS	GENESIS_SIGNA	100	2.8	4000	104.576	34	3	8802	127.5	2200	GBM
65	19971113	1.5	GE MEDICAL SYSTEMS	GENESIS_SIGNA	100	2.1	2500	104.576	34	6	10002	152	N/A	GBM
66	19980525	1.5	GE MEDICAL SYSTEMS	GENESIS_SIGNA	100	2.1	2700	104.576	34	6	10002	142.5	N/A	GBM
67	19991013	1.5	GE MEDICAL SYSTEMS	GENESIS_SIGNA	100	2.9	4000	104.016	34	3	10002	142.5	2200	GBM
68	20000424	1.5	GE MEDICAL SYSTEMS	GENESIS_SIGNA	100	2.9	3000	104.016	34	3	10002	127.5	2200	GBM
69	19990412	2.89362	SIEMENS	Trio	800	10	3500	116	2100	5.26	9000	121	2200	GBM
70	19980512	1.5	GE MEDICAL SYSTEMS	GENESIS_SIGNA	450	14	4666.66	81.032	500	11.12	9002	147	2200	GBM
71	19990602	1.494	SIEMENS	Symphony	571	17	4670	104	635	17	8000	108	2500	GBM
72	19991115	1.5	GE MEDICAL SYSTEMS	GENESIS_SIGNA	550	9	6650	81.928	550	9	8002	127.5	2000	GBM
73	20000723	1.494	SIEMENS	Avanto	1830	4.38	4390	109	1830	4.38	8630	110	2500	GBM
74	19990823	1.494	SIEMENS	Symphony	506	17	5760	110	552	17	10000	106	2300	GBM
75	20000619	3	SIEMENS	TrioTim	796	10	4830	113	720	20	9000	134	2500	GBM
76	20010729	1.5	GE MEDICAL SYSTEMS	SIGNA HDx	750	10.344	6000	115.36	750	10.344	8000	135.648	2000	GBM
77	19990422	1.5	Philips Medical Systems	Intera	352.112	15	5000	100	565	12	11000	140	2600	GBM
78	19980411	1.5	Philips Medical Systems	Intera	565	12	5000	100	565	12	11000	140	2600	GBM
79	20000210	1.5	SIEMENS	Avanto	430	17	6070	110	430	17	8000	74	2500	GBM
80	20020501	3	SIEMENS	TrioTim	600	8.5	6000	93	500	8.5	8000	91	2371.5	GBM
81	20011012	1.5	SIEMENS	Symphony	587	15	4000	100	745	17	9000	129	2500	GBM
82	20020810	1.5	SIEMENS	Avanto	2160	2.81	3580	91	2160	2.81	9430	109	2500	GBM
83	20021210	1.5	SIEMENS	Avanto	586	14	4650	96	2160	2.81	9000	109	2500	GBM
84	20030302	1.5	SIEMENS	Avanto	532	10	3800	95	718	17	9000	109	2500	GBM
85	20030914	3	SIEMENS	Verio	2800	19	5500	96	250	2.48	9000	94	2500	GBM
86	20031230	3	SIEMENS	Verio	1900	2.75	5500	93	1900	2.75	9000	94	2500	GBM
87	20040309	3	SIEMENS	Verio	1900	2.75	5500	93	1900	2.75	9000	94	2500	GBM
88	20040315	3	SIEMENS	Verio	2990	19	5500	93	250	2.48	9000	94	2500	GBM
89	19970316	1.49381	SIEMENS	MAGNETOM VISION	540	12	2020	80	880	12	7000	105	2250	GBM
90	20001008	3	Philips Medical Systems	Achieva	565.077	10.3	3361.03	100	699.84	10	11000	125	2850	GBM
91	20010122	3	Philips Medical Systems	Achieva	719.045	10.3	3367.98	100	533.63	10	11000	125	2850	GBM
92	20001020	1.49381	SIEMENS	MAGNETOM VISION	600	14	2020	80	440	12	9000	105	2340	GBM
93	20010602	1.49381	SIEMENS	MAGNETOM VISION	540	12	2020	80	15	7	9000	105	2340	GBM
94	19980721	1.5	Philips Medical Systems	Achieva	413.72	12	2991.89	90	589.224	12	6000	120	2000	GBM
95	19980824	1.49381	SIEMENS	MAGNETOM VISION	540	12	2020	80	15	7	9000	105	2340	GBM
96	19981219	1.49381	SIEMENS	MAGNETOM VISION	440	12	4700	120	440	12	9000	105	2340	GBM
97	20010602	3	Philips Medical Systems	Achieva	529.76	10.3	3143.82	100	656.1	10	11000	125	2850	GBM
98	20010611	3	Philips Medical Systems	Achieva	423.808	10	3000	105	481.14	10	11000	125	2850	GBM
99	20011208	3	Philips Medical Systems	Achieva	423.808	10.2	3000	105	400	10	11000	125	2850	GBM
1	19970222	3	Philips Medical Systems	Intera Achieva	500	10	3187.17	105	500	10	11000	125	2800	LGG
2	20010208	1.49381	SIEMENS	MAGNETOM VISION	540	12	800	26	15	7	9000	105	2340	LGG
3	19990606	1.49381	SIEMENS	MAGNETOM VISION	600	14	800	26	15	7	9000	105	2340	LGG
4	20010302	3	Philips Medical Systems	Achieva	423.808	10	3000	105	640.356	10	11000	125	2850	LGG
5	20010315	3	Philips Medical Systems	Achieva	400	10	3318.26	105	8.3691	4.1335	11000	125	2850	LGG
6	20000601	1.5	Philips Medical Systems	Achieva	413.944	12	4938.15	100	25	4.5994	6000	120	2000	LGG
7	20010812	3	Philips Medical Systems	Achieva	400	10	3000	105	7.6244	3.5515	11000	125	2850	LGG
8	20010817	3	Philips Medical Systems	Achieva	423.808	10	3000	105	600	10	11000	125	2850	LGG
9	20011109	3	Philips Medical Systems	Achieva	461.452	10.3	3000	100	7.6774	3.583	11000	125	2850	LGG
10	20011025	3	Philips Medical Systems	Achieva	8.0072	3.736	3584.45	100	8.1329	3.824	11000	125	2850	LGG
11	20020102	3	Philips Medical Systems	Achieva	388.49	10.344	3081.24	105	600	10	11000	125	2850	LGG
12	19950428	1.5	GE MEDICAL SYSTEMS	Signa HDxt	600	13	3516.67	63.168	483.336	14	10002	149.544	2200	LGG
13	19951104	1.5	GE MEDICAL SYSTEMS	Signa HDxt	500	14	3500	61.76	500	14	10004	149.544	2200	LGG
14	19951217	1.5	Philips Medical Systems	Intera	450	14	5729.64	110	25	4.5874	11000	140	2800	LGG
15	19950223	1.5	GE MEDICAL SYSTEMS	Signa HDxt	433.336	13	3500	63.168	433.336	13	10004	149.544	2200	LGG
16	19950510	3	GE MEDICAL SYSTEMS	SIGNA EXCITE	2039.94	6.356	4000	103.464	3042	6.356	10002	125.4	2250	LGG
17	19850629	N/A	General Electric	GENESIS	500	14	3500	88	500	14	10004	155	2200	LGG
18	19960508	3	GE MEDICAL SYSTEMS	SIGNA EXCITE	2039.94	6.356	4000	103.464	3145.81	6.356	10002	125.4	2250	LGG
19	19830723	N/A	General Electric	GENESIS	500	14	3500	88	500	14	10004	155	2200	LGG
20	19860307	1.5	GE MEDICAL SYSTEMS	GENESIS_SIGNA	500	14	3500	88	600	14	10004	155	N/A	LGG
21	19860618	N/A	General Electric	GENESIS	500	14	3500	88	500	14	10004	155	2200	LGG
22	19890618	3	GE MEDICAL SYSTEMS	SIGNA EXCITE	2965.71	6.964	3000	104.436	2965.64	6.956	10002	124.9	2250	LGG
23	19911220	3	GE MEDICAL SYSTEMS	SIGNA EXCITE	3115.42	6.356	3000	103.464	3115.28	6.356	10002	125.4	2250	LGG
24	19940908	3	GE MEDICAL SYSTEMS	SIGNA EXCITE	3149.54	6.356	3000	103.464	3152.26	6.356	10002	125.4	2250	LGG
25	19890104	3	GE MEDICAL SYSTEMS	GENESIS_SIGNA	2382.48	8.104	3500	104.972	2382.27	8.104	10002	123.5	2250	LGG
26	19910324	1.5	GE MEDICAL SYSTEMS	SIGNA EXCITE	500	14	3500	63.168	500	13	10004	149.544	2200	LGG
27	19910417	3	GE MEDICAL SYSTEMS	SIGNA EXCITE	3079.28	6.356	3000	103.464	3079.21	6.356	10002	125.4	2250	LGG
28	19910814	3	GE MEDICAL SYSTEMS	SIGNA EXCITE	3116	6.356	3000	103.464	3126.94	6.356	10002	125.4	2250	LGG
29	19911112	3	GE MEDICAL SYSTEMS	SIGNA EXCITE	3099.3	6.356	3000	103.464	3099.22	6.356	10002	125.4	2250	LGG
30	19911203	3	GE MEDICAL SYSTEMS	SIGNA EXCITE	3028.59	6.356	3000	103.464	3230.38	6.356	10002	125.4	2250	LGG
31	19930325	3	GE MEDICAL SYSTEMS	SIGNA EXCITE	3000.01	6.356	3000	103.464	3151.38	6.356	10002	125.4	2250	LGG
32	19930512	3	GE MEDICAL SYSTEMS	SIGNA EXCITE	3115.54	6.356	3000	103.464	3115.46	6.356	10002	125.4	2250	LGG
33	19960831	3	GE MEDICAL SYSTEMS	SIGNA EXCITE	2141.76	6.356	4000	103.464	2970.27	6.356	10002	125.4	2250	LGG
34	19961029	3	GE MEDICAL SYSTEMS	SIGNA EXCITE	2039.94	6.356	4000	103.464	3103.47	6.356	10002	125.4	2250	LGG
35	19970111	3	GE MEDICAL SYSTEMS	SIGNA EXCITE	2198.48	6.356	4000	103.464	3081.66	6.356	10002	125.4	2250	LGG
36	19970322	3	GE MEDICAL SYSTEMS	SIGNA EXCITE	2540.29	6.356	4000	103.464	2556.99	6.356	10002	125.4	2250	LGG
37	19970402	3	GE MEDICAL SYSTEMS	SIGNA EXCITE	2039.94	6.356	4000	103.464	3042	6.356	10002	125.4	2250	LGG
38	19970503	3	GE MEDICAL SYSTEMS	SIGNA EXCITE	2107.14	6.356	4000	103.464	3099.44	6.356	10002	125.4	2250	LGG
39	19970726	3	GE MEDICAL SYSTEMS	SIGNA EXCITE	2152.82	6.356	4000	103.464	3236.34	6.356	10002	125.4	2250	LGG
40	19970726	1.5	GE MEDICAL SYSTEMS	Signa HDxt	550	14	3500	59.456	516.668	13	10004	149.544	2200	LGG
41	19980318	3	Philips Healthcare	Ingenia	2000	20	2500	252.046	8.0445	3.685	11000	125	2800	LGG
42	19980312	1.16	Hitachi Medical Corporation	OASIS	479	12	4829	96	479	12	6600	100	2000	LGG
43	19980228	1.5	Philips Healthcare	Ingenia	422.334	15	6251.35	100	475.126	15	11000	140	2800	LGG
44	19970709	3	GE MEDICAL SYSTEMS	SIGNA EXCITE	2111.74	6.356	4000	103.464	3104.34	6.356	10002	125.4	2250	LGG
45	19980513	3	Philips Healthcare	Ingenia	2000	20	3000	80	8.0445	3.685	11000	125	2800	LGG
46	19980620	3	Philips Healthcare	Ingenia	2000	20	3000	80	8.0445	3.685	11000	125	2800	LGG
47	20010511	1.5	Siemens	Symphony	2160	3.45	5700	93	2160	3.45	9590	129	2500	LGG
48	20020326	1.5	Siemens	Symphony	2160	3.45	4300	91	2160	3.45	9980	114	2500	LGG
49	20020405	1.5	Siemens	Symphony	2160	3.45	4300	91	2160	3.45	9980	114	2500	LGG
50	20020606	1.5	Siemens	Avanto	529	12	5000	91	690	17	9000	109	2500	LGG
51	20000128	3	Siemens	Verio	1900	2.75	5000	96	5500	2.75	9000	94	2500	LGG
52	20020212	1.5	Siemens	Symphony	2160	3.45	4230	90	2160	3.45	9050	114	2500	LGG
53	19970826	1.5	GE MEDICAL SYSTEMS	SIGNA EXCITE	9.428	4.54	5.104	1.46	9.428	4.54	9002	121.752	2200	LGG
54	19951103	1.5	GE MEDICAL SYSTEMS	SIGNA EXCITE	666.664	17	5.104	1.46	9.344	4.476	9002	121.98	2200	LGG
55	19970202	1.5	GE MEDICAL SYSTEMS	SIGNA EXCITE	683.332	17	550	35	9.336	4.472	9002	121.524	2200	LGG
56	19950629	1.5	GE MEDICAL SYSTEMS	SIGNA EXCITE	666.664	17	467	35	9.336	4.472	9002	121.6	2200	LGG
57	19960312	1.5	GE MEDICAL SYSTEMS	SIGNA EXCITE	783.332	17	567	35	9.396	4.488	9002	121.524	2200	LGG
58	19950404	1.5	GE MEDICAL SYSTEMS	SIGNA EXCITE	683.332	17	550	35	9.128	4.468	9002	121.6	2200	LGG
59	19981009	3	GE MEDICAL SYSTEMS	SIGNA EXCITE	6.773	2.772	4200	82.752	6.773	2.772	9002	150.528	2250	LGG
60	19980913	1.5	GE MEDICAL SYSTEMS	SIGNA EXCITE	666.664	17	4550	93.248	9.344	4.476	9002	131.328	2200	LGG
61	19970411	1.5	GE MEDICAL SYSTEMS	SIGNA EXCITE	666.664	17	4100	87.424	9.336	4.472	9002	126.588	2200	LGG
62	19980330	1.5	GE MEDICAL SYSTEMS	SIGNA EXCITE	750	17	5.104	1.46	9.364	4.48	9002	131.48	2200	LGG
63	19981030	1.5	GE MEDICAL SYSTEMS	SIGNA EXCITE	750	17	5.104	1.46	9.352	4.476	9002	127.176	2200	LGG
64	19981209	1.5	GE MEDICAL SYSTEMS	SIGNA EXCITE	766.664	17	5.104	1.46	9.352	4.476	9002	126.924	2200	LGG
65	20000127	3	GE MEDICAL SYSTEMS	SIGNA HDx	6.392	2.524	4500	81.072	6.392	2.524	9002	127.7	2200	LGG
