# Supplementary material for: Assessing Versatile Machine Learning Models for Glioma Radiogenomic Studies across Hospitals
Source: Cancers (Basel). 2021 Jul 19;13(14):3611. doi: 10.3390/cancers13143611 (PMC8306149; doi:10.3390/cancers13143611)
Supplement: Supplementary file 1 [file cancers-13-03611-s001.zip › Supplementary_Table_S3.xlsx]

## Sheet: pvalue
Figure 3
	TCIA vs NCC valid	TCIA vs NCC test	NCC valid vs NCC test
GBM	<2.2e-16	3.615e-15	0.6265
IDH	0.0005241	0.005813	0.5454
MGMT	0.0159	0.09964	1.809e-05
TERT	0.1114	0.2533	0.7806
1p19q	0.09858	0.366	0.02855
Figure 4
A	TCIA vs NCC valid	TCIA vs NCC test	NCC valid vs NCC test
Raw	0.00275	0.0001138	2.43e-07
SPM	0.2395	0.1075	0.01712
ANTs	<2.2e-16	3.615e-15	0.6265
B	TCIA vs NCC valid	TCIA vs NCC test	NCC valid vs NCC test
Raw	0.08744	0.05475	0.1803
SPM	0.0371	0.0754	0.05059
ANTs	0.0003778	0.003598	0.5544
C	TCIA vs NCC valid	TCIA vs NCC test	NCC valid vs NCC test
Feature selection	<2.2e-16	3.615e-15	0.6265
PCA	0.02259	0.04749	0.04086
NMF	0.01655	0.0002507	7.98e-06
D	TCIA vs NCC valid	TCIA vs NCC test	NCC valid vs NCC test
Feature selection	0.0003778	0.003598	0.5544
PCA	0.03616	0.03205	0.7292
NMF	0.2161	0.07789	0.003959
Figure 5	TCIA vs NCC valid	TCIA vs NCC test	NCC valid vs NCC test
GBM - TCIA	<2.2e-16	3.615e-15	0.6265
GBM - NCC valid	0.2551	0.1027	0.01823
IDH - TCIA	0.0003778	0.003598	0.5544
IDH - NCC valid	0.2218	0.07871	0.003754
Figure 6
A	TCIA vs NCC valid	TCIA vs NCC test	NCC valid vs NCC test
Raw	0.001424	0.05234	2.088e-07
SPM	0.006425	0.004993	0.9507
ANTs	0.000793	0.00022	0.06464
B	TCIA vs NCC valid	TCIA vs NCC test	NCC valid vs NCC test
Raw	0.003349	0.364	3.249e-10
SPM	0.01645	0.4234	1.192e-07
ANTs	0.003393	0.1719	2.868e-10
C	TCIA vs NCC valid	TCIA vs NCC test	NCC valid vs NCC test
Feature selection	0.000793	0.00022	0.06464
PCA	0.589	0.1662	1.412e-06
NMF	0.4484	0.04955	8.668e-05
D	TCIA vs NCC valid	TCIA vs NCC test	NCC valid vs NCC test
Feature selection	0.003349	0.364	3.249e-10
PCA	0.01523	0.001879	0.5665
NMF	0.5513	0.3319	0.1031
Figure 7	TCIA vs NCC valid	TCIA vs NCC test	NCC valid vs NCC test
GBM - TCIA	0.000793	0.00022	0.06464
GBM - NCC valid	0.1234	0.7476	0.0001043
IDH - TCIA	0.003349	0.364	3.249e-10
IDH - NCC valid	0.6591	0.9581	0.006544
